# Supplementary material for: Does Extraesophageal Reflux Support the Development of Lung Adenocarcinoma? Analysis of Pepsin in Bronchoalveolar Lavage in Non-Smoker Patients
Source: Cancers (Basel). 2024 Jul 28;16(15):2687. doi: 10.3390/cancers16152687 (PMC11312250; doi:10.3390/cancers16152687)
Supplement: Supplementary file 1 [file cancers-16-02687-s001.zip]

Archive with 1 entries (1 files):
- cancers-3086845-supplementary.pdf
